# Supplementary material for: Enantioselective formal (3 + 3) cycloaddition of bicyclobutanes with nitrones enabled by asymmetric Lewis acid catalysis
Source: Nat Commun. 2024 Sep 13;15:8005. doi: 10.1038/s41467-024-52419-x (PMC11393060; doi:10.1038/s41467-024-52419-x)
Supplement: Supplementary file 3 — Source Data [file 41467_2024_52419_MOESM3_ESM.xlsx]

## Sheet: Sheet1
Supplementary Table 4. Coordination data sets and free energies for DFT optimized structures at PBE0/combined basis set level at 298 K.
Ts-S
-4135.81
C	4.94441	-2.00612	-0.597193
C	3.77384	-1.29816	-1.31284
C	3.45706	-0.64311	0.01837
C	4.23822	-1.72918	0.750613
H	2.99	-2.01391	-1.59264
H	4.00349	-0.677855	-2.18223
H	3.5943	-2.57291	1.0266
H	4.88901	-1.48811	1.59363
C	5.35317	-3.38133	-1.0157
C	5.53728	-4.40248	-0.081316
C	5.57316	-3.64461	-2.37116
C	5.93079	-5.67163	-0.497252
H	5.3775	-4.20792	0.976075
C	5.97401	-4.91	-2.7855
H	5.43107	-2.85473	-3.10495
C	6.15182	-5.92595	-1.84836
H	6.06576	-6.46307	0.234539
H	6.14548	-5.10558	-3.84001
H	6.46115	-6.91558	-2.17189
C	2.27101	0.04974	0.256561
O	1.5554	0.448851	-0.738701
C	0.021664	0.956979	2.87531
C	1.11016	0.730885	3.67204
H	1.24706	0.811299	4.74052
N	0.375259	0.730312	1.5796
C	4.94368	1.51431	-1.36964
C	4.15225	2.67258	-1.34058
C	5.58696	1.14955	-2.56533
C	4.01693	3.46094	-2.4763
H	3.66675	2.98778	-0.419876
C	5.44053	1.93835	-3.69848
H	6.22195	0.270299	-2.58981
C	4.65833	3.09328	-3.65828
H	3.428	4.37102	-2.41353
H	5.95601	1.66188	-4.61343
H	4.56825	3.7166	-4.54355
N	6.13347	-0.095544	0.121844
O	6.17159	-1.18197	-0.719118
C	5.21255	0.850151	-0.094583
H	5.09024	1.50011	0.77175
C	3.48122	0.079152	3.31375
H	3.62045	-0.988775	3.49576
H	4.20388	0.415478	2.5731
H	3.64468	0.627523	4.24289
C	1.66258	0.363268	1.57152
N	2.13685	0.359517	2.84304
C	7.24684	-0.0194	1.06966
H	8.15291	-0.088729	0.453396
H	7.22531	0.992719	1.48465
C	7.27291	-1.05141	2.16527
C	7.66222	-2.36705	1.89733
C	6.94388	-0.690918	3.47579
C	7.69385	-3.31045	2.92039
H	7.94182	-2.65217	0.886805
C	6.98087	-1.63384	4.50062
H	6.6938	0.344042	3.70484
C	7.35064	-2.94735	4.22148
H	8.00589	-4.3281	2.70344
H	6.74611	-1.33829	5.51942
H	7.3932	-3.68176	5.02058
C	-3.20288	0.82538	1.10197
C	-4.31885	1.4609	1.63811
C	-4.57928	2.77998	1.28518
C	-3.71357	3.4303	0.412994
C	-2.59117	2.74541	-0.036586
H	-4.95293	0.919814	2.33118
H	-5.4493	3.29463	1.68203
H	-3.88658	4.45645	0.103121
C	-2.89917	-0.635689	1.38919
H	-1.82714	-0.726653	1.60129
N	-2.3376	1.47621	0.30819
N	-3.26688	-1.4606	0.174118
C	-1.59223	3.42037	-0.951476
H	-2.16076	4.03504	-1.66768
C	0.629376	4.17118	-0.860983
C	0.389146	3.7152	-3.40345
H	0.446771	4.80771	-3.41355
H	1.21631	3.34588	-4.0153
C	-4.26832	-2.48417	0.580704
N	-0.749096	2.43277	-1.66215
O	1.61463	4.80882	-0.562179
C	0.522189	3.14249	-1.96921
H	1.35699	2.4423	-1.90253
N	-0.606318	4.23698	-0.256809
C	-0.967556	3.20015	-3.91827
H	-1.731	3.98417	-3.86521
C	-1.31282	2.04419	-2.97856
H	-0.816104	1.11906	-3.28907
H	-2.38205	1.83547	-2.88074
H	-0.923452	2.8713	-4.95977
H	-3.76967	-3.44014	0.790771
C	-4.78869	-1.90468	1.92516
H	-5.58666	-1.19235	1.68134
N	-3.65594	-1.16528	2.48592
H	-3.08538	-1.78784	3.04969
S	-1.907	-2.04145	-0.60975
O	-1.29253	-0.828953	-1.2319
O	-1.04569	-2.80358	0.291732
C	-2.50305	-3.06107	-1.8999
C	-3.21857	-2.50459	-2.96233
C	-2.23547	-4.42669	-1.82823
C	-3.68097	-3.34683	-3.95948
H	-3.41611	-1.43866	-2.99928
C	-2.70829	-5.24899	-2.84359
H	-1.66023	-4.82817	-1.00013
C	-3.44146	-4.72883	-3.91513
H	-4.24463	-2.92987	-4.78959
H	-2.50222	-6.31493	-2.80331
C	-3.98057	-5.62455	-4.98996
H	-5.06416	-5.74989	-4.87287
H	-3.81062	-5.20069	-5.98499
H	-3.52483	-6.61747	-4.95687
C	-5.36895	-2.68676	-0.426519
C	-5.96769	-1.59765	-1.06643
C	-5.85974	-3.9707	-0.663172
C	-7.03618	-1.79295	-1.93498
H	-5.58584	-0.594263	-0.889359
C	-6.93243	-4.16656	-1.53009
H	-5.40669	-4.82258	-0.161278
C	-7.52125	-3.07908	-2.16884
H	-7.49685	-0.940916	-2.42746
H	-7.31029	-5.17039	-1.70201
H	-8.35936	-3.23081	-2.84291
C	-5.33528	-2.94288	2.86893
C	-4.51957	-3.9731	3.35039
C	-6.66765	-2.8874	3.2779
C	-5.0269	-4.9219	4.23173
H	-3.47878	-4.04787	3.03523
C	-7.17919	-3.84044	4.15479
H	-7.31182	-2.09441	2.90572
C	-6.35921	-4.85706	4.63512
H	-4.38414	-5.71593	4.60082
H	-8.2189	-3.78636	4.46378
H	-6.75635	-5.59961	5.32095
C	-2.66138	8.94038	-0.351337
C	-2.48009	8.61671	0.970573
C	-1.90604	7.37615	1.34429
C	-1.52052	6.45462	0.321732
C	-1.70631	6.82432	-1.03357
C	-2.26363	8.03753	-1.361
H	-1.98411	7.75301	3.46958
H	-3.09888	9.89555	-0.625268
H	-2.7691	9.31402	1.75259
C	-1.69472	7.03781	2.704
C	-0.960564	5.20864	0.726289
H	-1.37294	6.15593	-1.82314
H	-2.38961	8.31183	-2.40444
C	-0.763355	4.91326	2.05469
C	-1.12654	5.83817	3.05464
H	-0.318334	3.95844	2.32133
H	-0.957647	5.59576	4.09936
Co	-0.388187	0.80368	-0.35531
H	-0.973837	1.26976	3.15727
Ts-R
-4135.81
C	4.91749	-2.55684	-0.876444
C	3.59963	-2.08486	-1.53319
C	3.32331	-1.32416	-0.249227
C	4.29736	-2.219	0.506479
H	2.89062	-2.90844	-1.68191
H	3.70676	-1.54384	-2.48111
H	3.82938	-3.10811	0.942211
H	4.99207	-1.78735	1.23303
C	5.44787	-3.93268	-1.1683
C	4.64922	-5.04396	-0.875631
C	6.70033	-4.13756	-1.75327
C	5.09803	-6.33115	-1.14692
H	3.66418	-4.91053	-0.433094
C	7.1474	-5.42886	-2.02564
H	7.32661	-3.28896	-2.00521
C	6.35177	-6.5282	-1.72184
H	4.46737	-7.18293	-0.908814
H	8.12326	-5.57146	-2.48078
H	6.70334	-7.53354	-1.93401
C	2.1287	-0.624711	-0.040328
O	1.41733	-0.30935	-1.05742
C	0.216994	1.15459	2.39977
C	1.10316	0.589025	3.27332
H	1.19816	0.663244	4.34668
N	0.522165	0.730639	1.14096
C	4.53463	1.51299	0.077327
C	4.86766	1.65927	1.43345
C	3.9344	2.58682	-0.595314
C	4.60965	2.85424	2.09357
H	5.34372	0.842429	1.96814
C	3.68401	3.78418	0.066864
H	3.68956	2.50809	-1.65075
C	4.01783	3.91858	1.41253
H	4.88008	2.96021	3.14054
H	3.23131	4.60514	-0.479989
H	3.82321	4.85439	1.92837
N	5.88894	-0.442489	-0.48346
O	5.9658	-1.60644	-1.21606
C	4.77552	0.278637	-0.672353
H	4.35612	0.234243	-1.67605
C	2.987	-1.02013	3.12783
H	2.87986	-2.04936	2.78599
H	3.97933	-0.644788	2.88021
H	2.85779	-0.995684	4.21019
C	1.59377	-0.069999	1.22959
N	1.95616	-0.185595	2.53093
C	7.16921	-0.075609	0.123835
H	7.91152	-0.310973	-0.649134
H	7.16217	1.00946	0.247708
C	7.52461	-0.762492	1.4217
C	7.68489	-2.15147	1.48926
C	7.76884	0.004177	2.56479
C	8.05312	-2.75812	2.68613
H	7.53634	-2.76165	0.602312
C	8.14856	-0.60325	3.76021
H	7.69014	1.08862	2.5145
C	8.28444	-1.98665	3.82408
H	8.18009	-3.83629	2.72447
H	8.35153	0.006983	4.63572
H	8.58766	-2.46236	4.75228
C	-3.15374	1.48126	0.624617
C	-4.10965	2.44954	0.90912
C	-4.16019	3.5977	0.126152
C	-3.25524	3.74481	-0.917222
C	-2.28445	2.76498	-1.09556
H	-4.7896	2.28945	1.73813
H	-4.90597	4.36301	0.319351
H	-3.27903	4.61424	-1.56622
C	-3.11632	0.154784	1.36681
H	-2.09825	-0.016171	1.7359
N	-2.22566	1.66663	-0.329649
N	-3.51427	-0.943872	0.402076
C	-1.25989	2.89861	-2.20621
H	-1.80299	3.21703	-3.11198
C	0.989965	3.43733	-2.53759
C	0.753313	1.80353	-4.53312
H	1.09498	2.69313	-5.06904
H	1.42116	0.982402	-4.80834
C	-4.77898	-1.56182	0.892749
N	-0.541284	1.62625	-2.45985
O	1.99426	4.09899	-2.66947
C	0.798258	2.00782	-3.00067
H	1.56016	1.37417	-2.54151
N	-0.180059	3.83251	-1.92621
C	-0.705058	1.43947	-4.83794
H	-1.29031	2.33105	-5.09158
C	-1.19476	0.822414	-3.53038
H	-0.845464	-0.210586	-3.42921
H	-2.28003	0.832435	-3.39114
H	-0.79983	0.744674	-5.67646
H	-4.56189	-2.49837	1.42331
C	-5.26682	-0.521854	1.94078
H	-5.84269	0.237791	1.39777
N	-4.0457	0.102885	2.45472
H	-3.67235	-0.445738	3.22374
S	-2.25775	-2.00916	0.111709
O	-1.31269	-1.26908	-0.783328
O	-1.67882	-2.51584	1.35355
C	-2.9499	-3.31411	-0.825968
C	-3.40391	-3.08176	-2.1262
C	-3.03	-4.57271	-0.233316
C	-3.95476	-4.13788	-2.83216
H	-3.3397	-2.09282	-2.567
C	-3.58421	-5.61623	-0.965082
H	-2.65722	-4.72806	0.774174
C	-4.05592	-5.41859	-2.26685
H	-4.32049	-3.97005	-3.84151
H	-3.64974	-6.60333	-0.516071
C	-4.64767	-6.54789	-3.056
H	-4.80955	-7.43379	-2.43683
H	-5.60652	-6.25853	-3.49919
H	-3.98396	-6.83277	-3.88134
C	-5.78502	-1.81401	-0.198644
C	-5.99228	-0.878559	-1.21639
C	-6.57644	-2.96194	-0.156316
C	-6.97083	-1.09393	-2.18099
H	-5.37554	0.017006	-1.25715
C	-7.55989	-3.17564	-1.11942
H	-6.42716	-3.69136	0.636456
C	-7.75723	-2.24412	-2.13475
H	-7.1265	-0.36155	-2.96853
H	-8.17356	-4.07074	-1.07375
H	-8.52461	-2.40994	-2.88537
C	-6.13268	-1.10569	3.02519
C	-5.63555	-2.08797	3.88911
C	-7.44778	-0.668301	3.18299
C	-6.43687	-2.61216	4.8978
H	-4.61609	-2.45761	3.77866
C	-8.25396	-1.19736	4.18743
H	-7.84673	0.090235	2.51385
C	-7.74899	-2.16725	5.04821
H	-6.03932	-3.37149	5.565
H	-9.27651	-0.848831	4.29815
H	-8.3757	-2.5784	5.83406
C	-0.019418	6.43918	2.47796
C	-0.441055	7.32554	1.51789
C	-0.580435	6.92235	0.165974
C	-0.284585	5.56934	-0.186251
C	0.155613	4.6787	0.823386
C	0.286685	5.10661	2.12322
H	-1.21548	8.85649	-0.559124
H	0.088191	6.76272	3.50902
H	-0.667629	8.35556	1.78058
C	-0.997212	7.82938	-0.83957
C	-0.435036	5.18745	-1.54839
H	0.419053	3.66053	0.552171
H	0.64276	4.41732	2.88477
C	-0.827467	6.09595	-2.50536
C	-1.11273	7.43004	-2.14853
H	-0.905532	5.78511	-3.5442
H	-1.41591	8.13633	-2.91499
Co	-0.430848	0.55546	-0.650822
H	-0.59674	1.83811	2.59738
